# Supplementary material for: Transcriptomic Analysis Revealed Candidate Genes Involved in Pseudomale Sperm Abnormalities in Chinese Tongue Sole (Cynoglossus semilaevis)
Source: Biology (Basel). 2022 Nov 26;11(12):1716. doi: 10.3390/biology11121716 (PMC9775080; doi:10.3390/biology11121716)
Supplement: Supplementary file 1 [file biology-11-01716-s001.zip]

Archive with 9 entries (9 files):
- Supplementary Figure S1 Bioinformatic analysis of DEGs.tif
- Supplementary Figure S2 The chromosomal distribution of DEGS from testis transcriptomes.tif
- Supplementary Figure S3 The distribution pattern of testis DEGs on Z chromosome.tif
- Supplementary Figure S4 The DEG information of FoxO signaling pathway.tif
- Supplementary Table S1 Primers used in this study.pdf
- Supplementary Table S2 Summary of sperm transcriptomes.pdf
- Supplementary Table S3 The chromosomal distribution of DEGs from sperm transcriptome.xls
- Supplementary Table S4 The information of eight genes enriched in 14-15M region of Z chromosomes.pdf
- Supplementary Table S5 The chromosomal distribution of DEGs from testis transcriptome..xls
