# Supplementary material for: Transcriptomic Analysis Revealed Candidate Genes Involved in Pseudomale Sperm Abnormalities in Chinese Tongue Sole (Cynoglossus semilaevis)
Source: Biology (Basel). 2022 Nov 26;11(12):1716. doi: 10.3390/biology11121716 (PMC9775080; doi:10.3390/biology11121716)
Supplement: Supplementary file 1 [file biology-11-01716-s001.zip › Supplementary Table S3 The chromosomal distribution of DEGs from sperm transcriptome.xls]

Chromosome	Start	End	Symbol	Up/Down
chr1	1468225	1477950	kcnk5	Up
chr1	2032536	2040100	tpo	Up
chr1	2134933	2136679	LOC103383336	Up
chr1	4657063	4666142	LOC103393533	Up
chr1	5627090	5642067	flvcr2	Up
chr1	6035592	6040263	lrrc74a	Up
chr1	6316687	6349487	LOC103399955	Up
chr1	7189900	7209189	LOC103377535	Up
chr1	11149558	11159268	LOC103379355	Down
chr1	12645352	12652133	LOC112487299	Up
chr1	16045224	16053390	hhipl2	Up
chr1	16490603	16494674	LOC103381983	Up
chr1	16630787	16632870	LOC103381809	Up
chr1	16722028	16725141	cinp	Up
chr1	16780346	16783205	LOC103382429	Up
chr1	20110273	20205474	LOC103384194	Up
chr1	22362165	22372672	LOC103385566	Up
chr1	23093957	23103706	LOC103385885	Up
chr1	24177511	24191871	LOC103386843	Up
chr1	25556665	25561617	ybx2	Up
chr1	28185076	28223419	trpc5	Up
chr1	28888253	28892478	LOC103390177	Up
chr2	228585	233251	LOC103392527	Up
chr2	239982	242926	serpinc1	Up
chr2	270976	273127	fam43a	Up
chr2	1332953	1338678	LOC103393262	Up
chr2	1369960	1372079	LOC103393253	Up
chr2	5405344	5429925	rfx2	Up
chr2	6581656	6584226	LOC107990035	Up
chr2	7705278	7776179	lrrc7	Down
chr2	8351951	8353737	LOC112486526	Up
chr2	8516632	8520506	hsh2d	Up
chr2	10555901	10560136	LOC103398418	Up
chr2	10744907	10748986	akr1a1	Up
chr2	10940420	10981014	LOC103399010	Up
chr2	11259641	11262191	LOC103399250	Up
chr2	12983137	13001321	slc22a23	Down
chr2	13281483	13284908	LOC103399860	Up
chr2	13287817	13293905	naprt	Up
chr2	14623539	14641105	LOC103399916	Up
chr2	16895347	16903050	myoc	Up
chr2	17716505	17744215	LOC103376630	Up
chr2	18884848	18891010	LOC103376787	Up
chr2	18910885	18914175	LOC112486572	Up
chr2	18961091	18987359	LOC103376802	Up
chr2	19463158	19472275	LOC103376815	Up
chr2	19496991	19503814	bok	Down
chr3	366073	395357	arhgef4	Up
chr3	411216	420799	plag1	Up
chr3	1633412	1701170	LOC103376877	Up
chr3	5219742	5335472	myrip	Up
chr3	5398515	5400584	LOC112486878	Up
chr3	10050219	10053305	LOC103377192	Up
chr3	10242573	10252281	shisa2	Up
chr3	10351799	10375132	drd3	Up
chr3	11450667	11452432	LOC107988366	Up
chr3	14853778	14868906	yes1	Up
chr3	14909450	14944424	hacd1	Up
chr3	14915392	14919968	tmem236	Up
chr3	15280123	15307612	malrd1	Up
chr3	15396933	15413759	esyt2	Up
chr3	15414274	15422854	wdr60	Up
chr3	15998431	16001887	LOC107988397	Up
chr4	344559	377520	si	Up
chr4	5154981	5158978	il4i1	Up
chr4	11898339	11902214	LOC103378109	Up
chr4	12174580	12179454	phkg1	Up
chr4	12832280	12834713	LOC103378169	Up
chr4	12883462	12888919	LOC103378165	Down
chr4	13345639	13350582	LOC103378196	Up
chr4	13351819	13368551	LOC112486970	Up
chr4	13381752	13387759	LOC103378200	Up
chr4	14174518	14188324	per2	Down
chr4	14374018	14388104	hnf1b	Up
chr4	15218811	15222128	wdr74	Up
chr4	15235075	15266673	ltbp4	Up
chr4	16277864	16288675	scn3b	Down
chr4	17769919	17788339	LOC103378502	Up
chr4	18560332	18592094	gucy1a2	Down
chr5	3395609	3399468	LOC103378666	Up
chr5	6714031	6719323	LOC103378822	Up
chr5	6733821	6756190	LOC103378852	Up
chr5	7882387	7918145	LOC103378919	Up
chr5	8120112	8124012	LOC103378934	Up
chr5	8613034	8615129	LOC103378955	Up
chr5	10279015	10281916	LOC103379018	Up
chr5	10285071	10287381	c5h16orf87	Up
chr5	11502719	11507706	gatm	Down
chr5	11524236	11532159	LOC103379072	Up
chr5	11968268	11970900	LOC103379108	Up
chr5	12011322	12027049	LOC103379093	Up
chr5	12439432	12612233	LOC103379122	Up
chr5	13022597	13025407	pbld	Up
chr5	14518933	14537749	bnc1	Up
chr5	14733306	14753743	tpcn2	Up
chr5	15387247	15388496	LOC103379255	Down
chr5	18141534	18144554	LOC103379388	Up
chr5	18935670	18974874	LOC103379422	Up
chr6	1526251	1553088	LOC103379526	Up
chr6	2000828	2001966	anapc13	Up
chr6	2195405	2200756	LOC103379574	Up
chr6	2257846	2258926	LOC107988652	Up
chr6	2562351	2567678	LOC103379596	Up
chr6	2778972	2791090	zfc3h1	Up
chr6	3450881	3454368	LOC107988662	Up
chr6	4678981	4681549	LOC107988654	Up
chr6	5965065	5977320	LOC103379873	Up
chr6	5988703	6012278	LOC103379876	Up
chr6	6375496	6380622	fezf1	Up
chr6	8910617	8920964	LOC103380028	Up
chr6	9512771	9518011	rgma	Up
chr6	10921293	10927131	terb1	Up
chr6	11952919	11971150	LOC103380174	Down
chr6	12306885	12311321	islr2	Down
chr6	12898006	12905793	rapsn	Down
chr6	16137170	16143887	LOC103380409	Down
chr7	305845	313611	LOC103380615	Up
chr7	1390936	1396955	gen1	Up
chr7	1896407	1923143	LOC103380695	Up
chr7	5219285	5229015	LOC103380851	Up
chr7	5929348	5937949	LOC103380924	Up
chr7	9107430	9123884	pde7b	Down
chr7	9257998	9287150	grm1	Up
chr7	10867594	10868356	LOC103381161	Up
chr7	10883788	10939551	LOC103381201	Up
chr7	12439541	12442730	tmem121	Up
chr7	12686422	12688738	LOC112487200	Up
chr7	13213071	13218782	LOC103381378	Up
chr7	13584082	13587842	LOC103381388	Up
chr7	13598912	13622500	adgrg6	Up
chr7	13716556	13719410	LOC103381395	Up
chr8	1502730	1536236	LOC103381468	Up
chr8	2926208	2929759	LOC103381560	Up
chr8	5824040	5827923	LOC103381755	Up
chr8	5941700	5959754	LOC103381773	Up
chr8	7148162	7152629	mrm1	Up
chr8	7281011	7286212	prr15l	Up
chr8	7497108	7510330	LOC103381861	Up
chr8	7896410	7909805	LOC103381853	Down
chr8	8939205	8976178	pald1	Down
chr8	9397792	9419644	cpxm2	Up
chr8	13431298	13433427	neurl2	Up
chr8	13434333	13443762	LOC103382332	Up
chr8	13978905	13982636	LOC103382283	Up
chr8	14104374	14113709	LOC103382277	Down
chr8	14589978	14594760	nog	Up
chr8	14899708	14913169	fmn2	Up
chr8	15264526	15298511	shisa6	Up
chr8	15376530	15381687	glp2r	Up
chr8	16253927	16257524	LOC103382459	Up
chr8	16977208	16982570	LOC103382505	Up
chr8	20444701	20481684	ptn	Up
chr8	24018211	24030939	LOC103382846	Up
chr8	25570818	25575812	prdm4	Up
chr8	25575958	25577948	LOC103382907	Up
chr8	29219226	29254470	slc38a4	Up
chr8	29441695	29447012	LOC103383082	Up
chr8	29579243	29596742	LOC103383137	Up
chr9	1370896	1394273	msln	Up
chr9	1409367	1418185	LOC103383266	Up
chr9	1826974	1835595	LOC103383290	Up
chr9	1916955	1923609	LOC103383306	Up
chr9	3369397	3380187	tmprss6	Down
chr9	4090365	4100135	trmt1	Up
chr9	4521350	4524212	LOC103383484	Up
chr9	4524357	4530246	LOC103383485	Up
chr9	6594462	6598378	fgg	Down
chr9	7454986	7481174	nsun7	Up
chr9	9336925	9339988	LOC103383775	Up
chr9	9371584	9390667	sphk1	Down
chr9	11308193	11318832	vegfc	Up
chr9	13784068	13793248	pld5	Up
chr9	17045585	17055508	tns4	Up
chr9	17986799	17992465	LOC103384285	Down
chr10	2472098	2478790	LOC103384556	Up
chr10	6373224	6381861	gata5	Up
chr10	6455964	6494083	plagl2	Down
chr10	8135264	8137089	LOC103384891	Up
chr10	13944045	13946411	LOC103385150	Up
chr10	14498143	14512585	LOC103385199	Up
chr10	15164426	15176363	LOC103385226	Up
chr10	16114473	16116934	agmat	Up
chr10	19815464	19819341	LOC103385485	Up
chr10	19899720	19901724	LOC103385500	Up
chr11	2204003	2206672	LOC103385802	Up
chr11	2811246	2821749	nuak2	Up
chr11	2915541	2918493	LOC103385875	Up
chr11	9433526	9435628	cytl1	Up
chr11	10669489	10675002	LOC103386284	Up
chr11	12094829	12096296	b9d2	Up
chr11	13045183	13050280	LOC103386419	Up
chr11	19324851	19328193	LOC103386735	Up
chr11	19486845	19496254	ergic3	Up
chr11	19543674	19552133	rbpjl	Up
chr11	20235491	20239390	mkrn2os	Up
chr11	20289802	20291312	LOC103386851	Up
chr12	166819	257102	LOC103386866	Up
chr12	315977	388834	LOC103386877	Down
chr12	412724	425230	arhgef33	Up
chr12	5338622	5342966	slc3a1	Up
chr12	5503002	5505814	kcng3	Up
chr12	10248406	10250887	LOC103387442	Up
chr12	10324600	10328922	klhl31	Up
chr12	10757242	10785085	LOC103387461	Up
chr12	10785098	10787349	LOC103387463	Down
chr12	12198851	12213091	LOC103387530	Up
chr12	12213089	12215858	LOC103387528	Up
chr12	14609555	14621334	LOC103387654	Up
chr12	14665639	14692019	LOC103387653	Down
chr12	16388631	16391367	LOC103387724	Up
chr12	16413307	16421402	LOC103387757	Down
chr12	16869890	16885299	LOC103387776	Down
chr12	17455114	17493481	LOC103387795	Down
chr12	17709607	17734637	LOC103387803	Down
chr13	252611	259384	LOC103387863	Up
chr13	1191263	1194230	LOC103388033	Up
chr13	3672676	3676117	LOC103388132	Up
chr13	3678763	3683078	syt11	Up
chr13	4046964	4050191	LOC103388190	Up
chr13	5003797	5032791	itga10	Up
chr13	5876682	5882322	LOC103388311	Up
chr13	6363180	6371713	ice1	Up
chr13	8061341	8065200	gsdme	Up
chr13	8380246	8381044	LOC103388389	Up
chr13	8709313	8713784	LOC103388425	Up
chr13	9272341	9275514	LOC103388453	Down
chr13	12675248	12693828	LOC103388636	Up
chr13	13392806	13407731	sall3	Up
chr13	15899370	15907907	pomgnt2	Up
chr13	17328634	17330354	LOC103388805	Up
chr13	17330906	17334676	LOC103388806	Up
chr13	17536052	17545787	LOC103388816	Up
chr13	17977636	18012630	LOC103388862	Up
chr13	18512719	18614384	adgrb1	Up
chr13	20463023	20471725	LOC103388955	Up
chr13	21162822	21165253	sostdc1	Down
chr13	21226415	21261182	agmo	Up
chr13	21916245	21917666	LOC103389000	Up
chr14	7368	109381	whrn	Up
chr14	124753	175290	LOC103389022	Up
chr14	1484996	1499034	dbh	Up
chr14	2865985	2876187	LOC103389115	Up
chr14	3213171	3220247	LOC103389142	Up
chr14	6274650	6279251	LOC103389380	Down
chr14	8032746	8038063	nufip1	Up
chr14	8558924	8633096	LOC103389428	Down
chr14	8653257	8675338	abcb11	Up
chr14	10056322	10058737	s100b	Up
chr14	11320734	11329064	LOC103389586	Up
chr14	13365125	13409363	LOC103389671	Up
chr14	15517748	15525146	LOC103389747	Up
chr14	17622501	17626990	LOC103389904	Up
chr14	18077936	18081034	LOC103389950	Up
chr14	18222681	18243312	ccdc62	Up
chr14	20783513	20813470	LOC103390080	Down
chr14	27871922	27881093	LOC103390428	Up
chr15	2525995	2537300	bend4	Up
chr15	3551834	3563946	elovl6	Down
chr15	3581592	3587363	pitx2	Up
chr15	4265228	4275138	cxcl14	Up
chr15	5593660	5679232	fstl5	Up
chr15	7692170	7749262	LOC103390753	Up
chr15	8347760	8350475	LOC103390804	Up
chr15	10970332	11072300	LOC103391033	Down
chr15	12471670	12473471	LOC103391080	Up
chr15	15097012	15165096	nexmif	Down
chr15	19701314	19705070	LOC103391482	Up
chr15	19788943	19790183	LOC103391449	Up
chr15	19801036	19810308	LOC103391477	Up
chr16	156649	172230	LOC103391493	Up
chr16	3900961	3922614	LOC103391748	Up
chr16	5980900	5982989	LOC103391832	Up
chr16	6047806	6063192	sox21	Up
chr16	6514571	6518011	hoxd12	Up
chr16	6534838	6544935	hoxd9	Up
chr16	10888384	10961741	myo16	Up
chr16	10997008	11051828	fam155a	Down
chr16	17342244	17347559	faim	Up
chr17	323802	337709	LOC103392518	Up
chr17	2792094	2797432	LOC103392734	Up
chr17	3481839	3484645	znf750	Up
chr17	3937530	3953158	LOC103392742	Up
chr17	5606098	5635787	LOC103392786	Up
chr17	6428467	6461199	syt3	Down
chr17	10396835	10398396	LOC103393151	Up
chr17	12496810	12502782	cdc42ep1	Up
chr17	12509530	12522672	LOC103393359	Up
chr17	13956437	13966648	LOC103393524	Up
chr17	13960967	13962279	LOC112488408	Up
chr17	13963734	13968553	LOC103393526	Up
chr17	13968694	13975841	LOC103393540	Up
chr17	15372337	15402110	caskin1	Up
chr17	15578522	15593140	LOC103393694	Up
chr17	15614778	15616597	LOC103393692	Up
chr17	15709814	15714279	LOC103393687	Up
chr17	16088378	16151408	LOC103393657	Up
chr17	16378443	16381264	LOC103393713	Up
chr17	16390423	16394305	LOC103393635	Up
chr18	301350	303393	LOC103393811	Up
chr18	358753	361153	LOC103393751	Up
chr18	599125	606190	atf6b	Up
chr18	1785456	1790390	LOC103393902	Up
chr18	2319188	2322884	LOC103393965	Up
chr18	6291908	6310814	LOC103394184	Up
chr18	6317030	6322023	LOC103394181	Up
chr18	6317050	6340356	fam135b	Up
chr18	6322469	6325687	kiaa1257	Up
chr18	6484346	6524705	st3gal1	Up
chr18	7314941	7373890	col16a1	Up
chr18	8161674	8165022	hoxa5	Up
chr18	10206933	10211439	LOC103394383	Up
chr18	12254355	12255397	LOC103394544	Up
chr18	13330912	13335565	wisp1	Up
chr18	13575704	13579182	LOC103394631	Up
chr18	13646321	13648079	LOC112488559	Up
chr18	14753904	14759513	LOC103394718	Up
chr19	403078	406699	LOC103394747	Up
chr19	2119937	2131973	wnt11	Up
chr19	6353117	6371926	LOC103395031	Down
chr19	7544984	7547263	LOC103395090	Up
chr19	8247635	8249986	LOC103395150	Up
chr19	9995972	9999272	LOC103395214	Up
chr19	10908278	10945178	LOC103395267	Up
chr19	11575415	11584808	LOC103395325	Up
chr19	12069784	12097705	LOC103395354	Up
chr19	13116992	13272144	zbtb16	Down
chr19	13764334	13769112	LOC103395417	Up
chr19	16522982	16534273	camk2a	Up
chr19	16553561	16558899	LOC103395749	Up
chr19	17002120	17019847	cfap54	Up
chr19	17024454	17025665	LOC103395688	Up
chr19	17092454	17094461	LOC103395697	Up
chr19	17188425	17202032	LOC103395778	Up
chr19	17202031	17202973	LOC103395708	Up
chr19	17205488	17211771	LOC103395779	Up
chr19	17209529	17213222	LOC103395780	Up
chr20	231522	232928	LOC103395811	Up
chr20	813366	817215	LOC103395864	Up
chr20	2596390	2631465	pde4dip	Up
chr20	2892556	2895122	LOC103396004	Up
chr20	4072484	4075110	hes6	Up
chr20	4358586	4370747	LOC103396118	Up
chr20	5159786	5187365	LOC103396183	Up
chr20	5476209	5481097	LOC112488729	Up
chr20	6946853	6982118	LOC103396303	Up
chr20	7537922	7542760	abcb8	Up
chr20	8592179	8594397	LOC103396384	Up
chr20	9117718	9124030	LOC103396419	Up
chr20	9770782	9772546	LOC103396472	Down
chr20	9859756	9863467	LOC103396476	Up
chr20	11248216	11255693	ca8	Up
chr20	11784999	11786389	LOC103396609	Up
chr20	12360777	12378958	brinp2	Down
chr20	12463926	12637409	astn1	Down
chr20	13855391	13867970	wdr78	Up
chr20	13856154	13861173	LOC103396810	Up
chr21	227112	231969	LOC112486396	Up
chr21	264756	291588	LOC103396867	Up
chr21	349009	353842	LOC112486397	Up
chr21	353921	356361	LOC103396868	Up
chr21	671769	682924	LOC103396882	Up
chr21	730996	749825	LOC103396884	Up
chr21	857707	889172	LOC103396885	Up
chr21	1013317	1014951	LOC103396891	Up
chr21	1017834	1020885	LOC103396892	Up
chr21	1188150	1276558	LOC103396896	Up
chr21	1318150	1359783	LOC103396899	Up
chr21	1372158	1374594	LOC103396898	Up
chr21	1442384	1466343	LOC103396901	Up
chr21	1617295	1627056	LOC103396912	Up
chr21	1635121	1647891	LOC103396913	Up
chr21	1809448	1815770	LOC103396919	Up
chr21	1815874	1816148	LOC103396921	Up
chr21	1821474	1825961	LOC112486328	Up
chr21	1827356	1849620	LOC103396922	Up
chr21	1879530	1906581	LOC103396925	Up
chr21	1915679	1926682	LOC103396926	Up
chr21	1957049	1992113	LOC103396909	Up
chr21	1992563	1994831	LOC103396910	Up
chr21	1994802	1999168	LOC103396927	Up
chr21	2010552	2043602	LOC103396929	Up
chr21	2011954	2022803	LOC103396935	Up
chr21	2047355	2048930	LOC103396933	Up
chr21	2066227	2090434	LOC103396934	Up
chr21	2167692	2195919	LOC103396939	Up
chr21	2374248	2378556	LOC103396944	Up
chr21	2385234	2410282	LOC103396945	Up
chr21	2424121	2452879	LOC103396947	Up
chr21	2546559	2559566	LOC103396952	Up
chr21	2642288	2653739	LOC103396954	Up
chr21	2712828	2730630	LOC103396956	Up
chr21	3061355	3064078	LOC107990188	Up
chr21	3076834	3091631	LOC103396958	Up
chr21	3093864	3095411	LOC103396959	Up
chr21	3100371	3115272	LOC103396960	Up
chr21	3120686	3128681	LOC103396962	Up
chr21	3174696	3227073	LOC103396965	Up
chr21	3236212	3289070	LOC103396966	Up
chr21	3376700	3378350	LOC103396969	Up
chr21	3390530	3395429	LOC103396970	Up
chr21	3424200	3431204	LOC103396977	Up
chr21	3437610	3448745	LOC107990189	Up
chr21	3465496	3482356	LOC103396974	Up
chr21	3495794	3497670	LOC103396980	Up
chr21	3923637	3926457	LOC103396982	Up
chr21	4035927	4047425	LOC103396984	Up
chr21	4102336	4104101	LOC112486409	Up
chr21	4139232	4144380	LOC103396987	Up
chr21	4195584	4221247	LOC103396989	Up
chr21	4492885	4498636	LOC103396997	Up
chr21	4503760	4534226	LOC103396998	Up
chr21	4573094	4589141	LOC103397001	Up
chr21	4819308	4821875	LOC103397003	Up
chr21	4872893	4875746	LOC103397005	Up
chr21	4887841	4897963	LOC103397006	Up
chr21	4914870	4943222	LOC103397008	Up
chr21	4989394	5003774	LOC103397010	Up
chr21	5167554	5173279	LOC103397013	Up
chr21	5221417	5225034	LOC103397017	Up
chr21	5258829	5292919	LOC103397020	Up
chr21	5363806	5377154	LOC103397022	Up
chr21	5387863	5453118	LOC103397024	Up
chr21	5493395	5518565	LOC103397027	Up
chr21	5563076	5584592	LOC103397030	Up
chr21	5630417	5650565	LOC103397029	Up
chr21	5655324	5683933	LOC103397032	Up
chr21	5693622	5738217	LOC103397033	Up
chr21	5899337	5914038	LOC103397036	Up
chr21	5929406	5939278	LOC103397037	Up
chr21	5940688	5958918	LOC103397038	Up
chr21	6030485	6034308	LOC103397044	Up
chr21	6240915	6259553	LOC103397048	Up
chr21	6418324	6429261	LOC103397055	Up
chr21	6436135	6457162	LOC107990223	Up
chr21	6443083	6446957	LOC103397057	Up
chr21	6468040	6474766	LOC103397058	Up
chr21	6493421	6525132	LOC103397059	Up
chr21	6586651	6594008	LOC103397061	Up
chr21	6641759	6694232	LOC112486372	Up
chr21	6701015	6706188	LOC103397063	Up
chr21	6713262	6732673	LOC103397064	Up
chr21	6760754	6815533	LOC103397067	Up
chr21	6867770	6890755	LOC103397070	Up
chr21	6961022	6965581	LOC103397072	Up
chr21	7013360	7022946	LOC112486377	Up
chr21	7068583	7075271	LOC103397075	Up
chr21	7150879	7165463	LOC103397080	Up
chr21	7353382	7355023	LOC103397084	Up
chr21	7420634	7424967	LOC103397085	Up
chr21	7548490	7598379	LOC103397087	Up
chr21	7703332	7721368	LOC103397092	Up
chr21	7732265	7749409	LOC103397095	Up
chr21	7754479	7756451	LOC112486376	Up
chr21	7798930	7973332	LOC103397098	Up
chr21	7996005	8015650	LOC103397093	Up
chr21	8067792	8088991	LOC103397102	Up
chr21	8154627	8170165	LOC103397104	Up
chr21	8174724	8185354	LOC103397105	Up
chr21	8309952	8312546	LOC112486371	Up
chr21	8330612	8357419	LOC103397108	Up
chr21	8420586	8429226	LOC103397115	Up
chr21	9250024	9257832	LOC103397131	Up
chr21	9267295	9272419	LOC103397123	Up
chr21	9273331	9295730	LOC103397124	Up
chr21	9319576	9330425	LOC103397127	Up
chr21	9389657	9394553	LOC103397133	Up
chr21	9470764	9473007	LOC103397138	Up
chr21	9480098	9488462	LOC103397146	Up
chr21	9503631	9508708	LOC103397147	Up
chr21	9549679	9554997	LOC103397141	Up
chr21	9582307	9599776	LOC103397151	Up
chr21	9600115	9602955	LOC103397152	Up
chr21	9629896	9636515	LOC103397153	Up
chr21	9684868	9697814	LOC103397155	Up
chr21	10161308	10167503	LOC103397162	Up
chr21	10222286	10229256	LOC103397166	Up
chr21	10229570	10238614	LOC103397165	Up
chr21	10481171	10485668	LOC103397172	Up
chr21	10500097	10525379	LOC103397174	Up
chr21	10594345	10616518	LOC103397175	Up
chr21	10614181	11175186	LOC103397188	Up
chr21	10685175	10749035	LOC103397177	Up
chr21	10778714	10780583	LOC107990221	Up
chr21	10847644	10860564	LOC103397178	Up
chr21	10943024	10996507	LOC103397185	Up
chr21	11216401	11219882	LOC103397189	Up
chr21	11408883	11418320	LOC103397196	Up
chr21	11448676	11492265	LOC103397197	Up
chr21	11693446	11707494	LOC103397203	Up
chr21	11795262	11806199	LOC103397204	Up
chr21	12122442	12130432	LOC103397209	Up
chr21	12165637	12168438	LOC103397223	Up
chr21	12217387	12235624	LOC103397224	Up
chr21	12292292	12294547	LOC103397226	Up
chr21	12301834	12550284	LOC103397228	Up
chr21	12871995	12873951	LOC112486354	Up
chr21	12964731	12983827	LOC112486338	Up
chr21	13285384	13308943	LOC103397237	Up
chr21	13407229	13419157	LOC103397238	Up
chr21	14112175	14196579	LOC103397246	Up
chr21	14205953	14210355	LOC112486347	Up
chr21	14380848	14394498	LOC103397249	Up
chr21	14413418	14415456	LOC107990216	Up
chr21	14437437	14724457	LOC103397252	Up
chr21	14473047	14486163	LOC103397255	Up
chr21	14494434	14516464	LOC103397254	Up
chr21	14765365	14771000	LOC103397267	Up
chr21	14860937	14872104	figla	Up
chr21	15141517	15187157	LOC107990217	Up
chr21	15340357	15380151	LOC103397272	Up
chr21	15688787	15712687	LOC103397278	Up
chr21	15906561	15908426	LOC103397282	Up
chr21	15911044	16322768	LOC103397289	Up
chr21	16259579	16262560	LOC103397288	Up
chr22	371021	378699	LOC103397320	Down
chr22	476423	478136	LOC103397334	Up
chr22	612298	655668	LOC103397348	Down
chr22	1072970	1092051	mamdc2	Down
chr22	1632336	1640238	LOC103397473	Down
chr22	2071588	2075037	zbtb26	Down
chr22	2444614	2455741	LOC103397428	Down
chr22	3095631	3098572	LOC103397404	Up
chr22	3110766	3127251	mmp11	Down
chr22	3170872	3186573	fam102a	Down
chr22	4336078	4353094	prkg2	Down
chr22	5869920	5883251	LOC103397689	Down
chr22	7183185	7209823	hsd17b4	Down
chr22	7580258	7584517	LOC103397629	Down
chr22	7907957	7912970	LOC103397610	Down
chr22	8570147	8574786	LOC103397806	Down
chr22	8734181	8737712	LOC103397797	Down
chr22	9386988	9390185	pradc1	Up
chr22	9583400	9589882	fst	Down
chr22	9633331	9719258	arl15	Down
chr22	9988083	10004823	slc39a14	Down
chr22	10367639	10370822	LOC103397871	Down
chr22	11263866	11275149	LOC103397879	Up
chr22	11396738	11437544	rtn4r	Down
chr22	12204754	12211707	LOC103397891	Down
chr22	12580352	12604982	LOC103397915	Down
chr22	12987128	12994061	LOC103397927	Down
chr22	12995222	13017647	LOC103397928	Down
chr22	13593993	13604681	LOC103397946	Down
chr22	13715982	13723956	LOC103397964	Down
chr22	14133033	14140544	LOC103397993	Down
chr22	14390218	14391453	LOC107990240	Up
chr22	14434054	14435483	LOC103398061	Down
chr22	14435149	14450430	LOC103398005	Down
chr22	14633468	14645211	LOC103398026	Down
chr22	14688971	14709522	LOC103398033	Down
chr22	14902659	14908021	hps4	Down
chr22	14909031	14912660	LOC103398119	Down
chr22	14919703	14922854	LOC103398104	Down
chr22	16266748	16329473	frmd3	Down
chr22	16330220	16339337	ubqln1	Down
chr22	18508605	18545075	slf1	Down
chr22	18984250	18992115	egr3	Down
chr22	19455838	19530272	rtkn	Down
chr22	19548986	19658230	adgrv1	Down
chr22	19938136	19981697	LOC103398277	Down
chr22	21644617	21655882	LOC103398339	Up
NW_007585109.1	132199	135430	LOC103398394	Up
NW_007585113.1	69703	85631	hmbox1	Down
NW_007585115.1	115580	151041	LOC103398562	Down
NW_007585115.1	175907	246992	dock8	Down
NW_007585115.1	334156	360537	LOC107988124	Down
NW_007585116.1	240841	252609	LOC103398587	Up
NW_007585120.1	238871	255805	LOC103398657	Down
NW_007585123.1	21630	36393	LOC103398708	Down
NW_007585123.1	38729	45371	wdr31	Down
NW_007585126.1	168649	176929	LOC103398782	Up
NW_007585138.1	68925	78014	LOC103398880	Up
NW_007585142.1	11518	18965	LOC103398890	Up
NW_007585145.1	54327	62621	LOC103398900	Up
NW_007585179.1	43	7514	LOC103398935	Up
NW_007585217.1	960	4153	LOC103398966	Up
NW_007585217.1	4416	12272	LOC103398967	Up
NW_007585222.1	27	3270	LOC103398971	Up
NW_007585241.1	7	4613	LOC103398990	Up
NW_007585254.1	2850	5223	LOC103398994	Up
NW_007585262.1	1003	3631	LOC103398999	Up
NW_007585278.1	109	1676	LOC103399006	Up
NW_007585284.1	1015	6110	LOC103399008	Up
NW_007585324.1	11	420	LOC103399026	Up
NW_007585381.1	7	2432	LOC103399046	Up
NW_007586412.1	7	1030	LOC103399221	Up
NW_007586558.1	7	893	LOC103399236	Up
NW_007586708.1	7	942	LOC112486641	Up
NW_007588056.1	7	791	LOC107988206	Up
NW_007591044.1	8	593	LOC112486687	Up
NW_007599356.1	4	345	LOC103399792	Up
NW_007599849.1	7	336	LOC103399796	Up
