# Supplementary material for: Transcriptomic Analysis Revealed Candidate Genes Involved in Pseudomale Sperm Abnormalities in Chinese Tongue Sole (Cynoglossus semilaevis)
Source: Biology (Basel). 2022 Nov 26;11(12):1716. doi: 10.3390/biology11121716 (PMC9775080; doi:10.3390/biology11121716)
Supplement: Supplementary file 1 [file biology-11-01716-s001.zip › Supplementary Table S5 The chromosomal distribution of DEGs from testis transcriptome..xls]

Chromosome	Start	End	Symbol	Log2(fc)
chr1	2048262	2051808	dnal1	8.619608644
chr1	2679711	2683946	LOC103384016	1.109875332
chr1	2839866	2853943	LOC103384519	3.950611973
chr1	4586988	4589017	gpx2	7.14974712
chr1	6633219	6636538	LOC103377146	2.268272783
chr1	9546198	9550003	LOC103378601	1.993091631
chr1	10187706	10200975	LOC103378396	1.065473837
chr2	3904876	3923661	kif14	9.708509148
chr2	4519833	4523799	mpv17l2	2.262141373
chr2	13281483	13284908	LOC103399860	1.446716086
chr2	18884848	18891010	LOC103376787	12.77930897
chr2	18958893	18959310	LOC103376792	12.64685868
chr3	14941631	14947918	slc39a12	9.013089999
chr4	3833553	3844703	blmh	9.321928095
chr4	8201825	8228959	pak1	1.294644012
chr4	17318683	17323275	c4h3orf80	1.171832067
chr5	6686212	6690295	LOC103378814	10.54753723
chr5	10003404	10012014	kctd3	1.184629194
chr5	17545417	17547606	sdr42e1	1.704685963
chr6	12810527	12830624	iqch	1.251225104
chr6	16575981	16578341	LOC103380461	1.340266738
chr6	17421512	17444215	pamr1	1.645504043
chr7	3813561	3816774	c7h6orf58	2.010954457
chr7	8587123	8596096	LOC103381038	1.902932582
chr8	2385474	2400714	LOC103381520	1.640692931
chr8	5287911	5291004	LOC103381722	4.727920455
chr8	14553345	14588306	ankfn1	1.003987184
chr8	17033423	17037984	LOC103382501	1.381393035
chr8	25600823	25603663	LOC103382905	1.104981377
chr8	29928905	29934809	prkcq	2.209453366
chr9	919059	946313	LOC103383237	5.470319935
chr9	9253612	9255126	rhbdd2	1.259806383
chr9	17804233	18013409	rptor	1.141832694
chr10	2046709	2052134	dcp1a	1.165107985
chr10	7196478	7219940	arhgef19	9.196397213
chr10	12375685	12381058	LOC103385066	1.806506527
chr11	549456	554017	utp3	10.61040971
chr11	5990781	6002431	LOC103386123	1.445320846
chr11	15696643	15710944	LOC103386531	7.691161905
chr12	8510555	8521235	LOC103387313	1.047861585
chr12	16607848	16616944	zc3h15	1.065535129
chr13	5776092	5786428	LOC103388309	1.560612639
chr13	21821454	21823312	LOC103389012	1.093515687
chr14	3310469	3312411	LOC103389152	1.253215345
chr14	3530260	4180174	thnsl2	3.633636347
chr15	3945764	4144888	lingo2	5.209453366
chr16	5758254	5797578	znf385b	8.451211112
chr16	17647715	17661984	LOC103392474	8.094517599
chr17	2405429	2414412	dhx58	1.479200438
chr17	14135445	14154332	LOC103393554	1.1775901
chr18	18998	25636	LOC103393792	1.159843847
chr18	2792999	2803709	thrap3	3.731803889
chr18	6317050	6340356	fam135b	1.206288403
chr18	9112157	9146408	slc45a4	8.163230349
chr18	12134040	12154286	LOC103394556	1.556562075
chr18	12254355	12255397	LOC103394544	1.376466464
chr18	14753904	14759513	LOC103394718	3.031739016
chr19	7989738	7995841	LOC103395106	2.794809669
chr19	16275459	16281033	LOC103395739	1.811097324
chr19	16713383	16727351	pcf11	1.330174707
chr20	714211	715033	LOC103395869	1.096312673
chr20	6129907	6159387	LOC103396219	1.166961855
chr21	264756	291588	LOC103396867	6.807354922
chr21	353921	356361	LOC103396868	12.97656412
chr21	730996	749825	LOC103396884	11.03846179
chr21	857707	889172	LOC103396885	9.458064783
chr21	921413	934224	LOC103396889	9.283860054
chr21	943738	953964	LOC103396886	6.295641403
chr21	986557	988081	LOC103396890	7.023020469
chr21	1013317	1014951	LOC103396891	9.040974599
chr21	1017834	1020885	LOC103396892	9.63994359
chr21	1188150	1276558	LOC103396896	9.582455645
chr21	1318150	1359783	LOC103396899	6.961931959
chr21	1442384	1466343	LOC103396901	7.892795766
chr21	1635121	1647891	LOC103396913	7.759333407
chr21	1809448	1815770	LOC103396919	11.03514275
chr21	1827356	1849620	LOC103396922	6.604280678
chr21	1851873	1863930	LOC103396923	5.142957954
chr21	1871729	1874234	LOC103396924	10.40230151
chr21	1879530	1906581	LOC103396925	2.184424571
chr21	1947481	1954452	LOC103396908	2.003046876
chr21	1957049	1992113	LOC103396909	1.527247003
chr21	1992563	1994831	LOC103396910	4.728697978
chr21	1994802	1999168	LOC103396927	4.582097167
chr21	2044393	2047359	LOC103396932	10.31816618
chr21	2066227	2090434	LOC103396934	8.268347055
chr21	2374248	2378556	LOC103396944	7.298444486
chr21	2385234	2410282	LOC103396945	6.672425342
chr21	2454250	2482920	LOC103396948	9.918863237
chr21	2546559	2559566	LOC103396952	7.592457037
chr21	2642288	2653739	LOC103396954	2.868860188
chr21	2712828	2730630	LOC103396956	12.10110025
chr21	3093864	3095411	LOC103396959	6.451211112
chr21	3100371	3115272	LOC103396960	9.163230349
chr21	3120686	3128681	LOC103396962	7.342074668
chr21	3174696	3227073	LOC103396965	8.049848549
chr21	3376700	3378350	LOC103396969	6.922832139
chr21	3424200	3431204	LOC103396977	6.700439718
chr21	3495794	3497670	LOC103396980	6.338530062
chr21	3923637	3926457	LOC103396982	8.490739476
chr21	3936266	4001701	LOC103396985	7.906890596
chr21	4195584	4221247	LOC103396989	7.118941073
chr21	4492885	4498636	LOC103396997	9.163230349
chr21	4503760	4534226	LOC103396998	10.74259014
chr21	4573094	4589141	LOC103397001	11.90187252
chr21	4819308	4821875	LOC103397003	7.868308133
chr21	4872893	4875746	LOC103397005	9.567575869
chr21	4887841	4897963	LOC103397006	8.647683268
chr21	4914870	4943222	LOC103397008	8.354249382
chr21	4989394	5003774	LOC103397010	6.209453366
chr21	5049613	5068992	LOC103397012	8.768184325
chr21	5167554	5173279	LOC103397013	9.015415052
chr21	5221417	5225034	LOC103397017	4.096893188
chr21	5258829	5292919	LOC103397020	11.41468524
chr21	5363806	5377154	LOC103397022	9.336878436
chr21	5387863	5453118	LOC103397024	11.42346612
chr21	5493395	5518565	LOC103397027	7.894817763
chr21	5563076	5584592	LOC103397030	10.58871464
chr21	5655324	5683933	LOC103397032	9.731319031
chr21	5693622	5738217	LOC103397033	7.22881869
chr21	5895472	5899467	LOC103397040	5.887525271
chr21	5899337	5914038	LOC103397036	12.54834029
chr21	5929406	5939278	LOC103397037	10.87139191
chr21	5940688	5958918	LOC103397038	8.928624118
chr21	6053622	6106865	LOC103397045	9.497851837
chr21	6180109	6191261	LOC103397047	9.808427957
chr21	6240915	6259553	LOC103397048	9.667702932
chr21	6397496	6401163	LOC103397052	4.941447818
chr21	6418324	6429261	LOC103397055	6.672425342
chr21	6443083	6446957	LOC103397057	8.412358137
chr21	6468040	6474766	LOC103397058	6.406964199
chr21	6493421	6525132	LOC103397059	7.559695742
chr21	6586651	6594008	LOC103397061	3.450661409
chr21	6713262	6732673	LOC103397064	8.115188187
chr21	6867770	6890755	LOC103397070	2.68182404
chr21	6891635	6904706	LOC103397071	1.584962501
chr21	6961022	6965581	LOC103397072	6.105035471
chr21	7068583	7075271	LOC103397075	8.945443836
chr21	7150879	7165463	LOC103397080	2.078066968
chr21	7353382	7355023	LOC103397084	6.612090334
chr21	7548490	7598379	LOC103397087	5.569855608
chr21	7703332	7721368	LOC103397092	9.906890596
chr21	7996005	8015650	LOC103397093	9.578058139
chr21	8067792	8088991	LOC103397102	7.569855608
chr21	8154627	8170165	LOC103397104	4.558967292
chr21	8174724	8185354	LOC103397105	8.263723028
chr21	8330612	8357419	LOC103397108	10.04074634
chr21	8420586	8429226	LOC103397115	8.139551352
chr21	8834548	8866497	LOC103397122	9.896836931
chr21	9273331	9295730	LOC103397124	9.598517811
chr21	9319576	9330425	LOC103397127	12.19946787
chr21	9389657	9394553	LOC103397133	10.6435556
chr21	9431915	9434587	LOC103397143	11.0338818
chr21	9470764	9473007	LOC103397138	8.857980995
chr21	9474445	9479317	LOC103397139	8.536597312
chr21	9503631	9508708	LOC103397147	3.918863237
chr21	9549679	9554997	LOC103397141	8.642653443
chr21	9582307	9599776	LOC103397151	7.098032083
chr21	9600115	9602955	LOC103397152	1.378911663
chr21	9629896	9636515	LOC103397153	7.535275377
chr21	10161308	10167503	LOC103397162	10.28308835
chr21	10222286	10229256	LOC103397166	9.837102265
chr21	10229570	10238614	LOC103397165	9.534789211
chr21	10481171	10485668	LOC103397172	9.625708843
chr21	10500097	10525379	LOC103397174	6.992466327
chr21	10594345	10616518	LOC103397175	9.085870755
chr21	10614181	11175186	LOC103397188	10.27224097
chr21	10847644	10860564	LOC103397178	5.475733431
chr21	10943024	10996507	LOC103397185	7.103287808
chr21	11216401	11219882	LOC103397189	8.638271345
chr21	11224736	11255225	LOC103397190	8.414781316
chr21	11408883	11418320	LOC103397196	7.982993575
chr21	11795262	11806199	LOC103397204	8.863566829
chr21	12018527	12023706	LOC103397207	7.312882955
chr21	12122442	12130432	LOC103397209	8.030249121
chr21	12152498	12163564	LOC103397210	3.259272487
chr21	12217387	12235624	LOC103397224	10.107653
chr21	13407229	13419157	LOC103397238	3.091762445
chr21	14112175	14196579	LOC103397246	1.910057875
chr21	14437437	14724457	LOC103397252	8.22881869
chr21	14597543	14598477	LOC103397257	9.6794801
chr21	14765365	14771000	LOC103397267	13.37991982
chr21	15688787	15712687	LOC103397278	1.546703168
chr21	15906561	15908426	LOC103397282	7.998872454
chr21	16259579	16262560	LOC103397288	6.478847387
chr22	7820184	7824865	emb	1.213789009
chr22	13456987	13471269	LOC103397933	2.624490865
chr22	14491523	14507451	LOC103398010	2.223696258
chr1	11191376	11201225	LOC103379266	-1.028695433
chr1	28185076	28223419	trpc5	-3.921069531
chr2	2052011	2057932	htr2b	-2.165337732
chr2	5697865	5807343	pde4b	-1.25334101
chr2	7705278	7776179	lrrc7	-3.169925001
chr2	9771294	9785733	LOC103398058	-1.063872183
chr3	80426	170763	cubn	-2.611434712
chr3	5811782	5817612	LOC103377030	-1.124981305
chr3	8320697	8326911	LOC103377101	-1.73714592
chr5	2298200	2487763	pcdh9	-1.510484285
chr5	14618247	14623824	LOC103379195	-11.21674586
chr6	208067	216920	znf710	-9.351675438
chr6	6977086	6979399	LOC103379927	-1.265582587
chr6	12808399	12810068	c6h15orf61	-9.569855608
chr7	4283277	4342120	vegfa	-1.155918143
chr7	4714945	4738933	ppp1r13b	-1.781465054
chr7	9107430	9123884	pde7b	-1.401986071
chr8	15571363	15599483	LOC103382434	-1.550953609
chr8	18382721	18387134	ssbp1	-2.686500527
chr8	25524625	25564446	LOC103382885	-1.246397884
chr9	8672440	8678891	LOC103383745	-1.353274332
chr9	8994473	8996160	LOC103383752	-2.459431619
chr10	2290811	2291836	LOC103384540	-1.909078665
chr10	4084596	4158137	prex1	-1.334419039
chr10	7058834	7109761	LOC103384782	-1.070131035
chr10	8197748	8198683	LOC103384830	-4.700439718
chr11	544052	549083	LOC103385694	-1.597673552
chr11	6196522	6200048	LOC103386127	-1.521621803
chr11	20080293	20098281	LOC103386813	-1.134506882
chr12	10183413	10187000	LOC103387402	-1.27085391
chr12	11510668	11552525	vwc2	-1.964749153
chr13	552395	554663	LOC103387874	-1.586523015
chr13	3565750	3569515	LOC103388098	-1.044947406
chr13	4296011	4297777	LOC103388165	-3.959625652
chr14	1723371	1734747	rnf208	-2.909354636
chr14	5120251	5132471	gsn	-1.516015147
chr14	9726196	9743065	des	-1.467205325
chr14	17506862	17530149	cwc27	-10.69406764
chr16	8299331	8307491	scel	-2.321928095
chr16	10203618	10227763	map3k13	-8.926790153
chr17	3222397	3234198	tbc1d10b	-1.141142101
chr17	3728778	3732746	LOC103392725	-4.750427854
chr17	5395624	5507538	LOC103392790	-6.437405312
chr17	7253179	7255361	LOC103392949	-10.17159382
chr18	238125	240963	tmem65	-9.212699025
chr18	547620	550096	jtb	-3.408178078
chr18	2505491	2541265	LOC103393981	-1.028782901
chr18	4839715	4845270	gpnmb	-1.916583992
chr18	10132261	10138922	LOC103394369	-8.321928095
chr19	1781837	1784743	LOC103394801	-1.650422893
chr19	9699640	9923858	auts2	-4.496425826
chr19	14095675	14100885	asl	-2.543823806
chr20	1606444	1634078	LOC103395907	-2.85010457
chr20	1770356	1775395	LOC103396015	-1.76455615
chr20	1787555	1822631	LOC103395922	-7.866248611
chr20	2539702	2548693	LOC103396020	-1.661924483
chr20	15095182	15127822	dip2c	-1.071553261
chr22	24834	31880	rbm19	-1.37286506
chr22	251707	300541	fam222a	-1.147797343
chr22	677789	690181	top3b	-1.04884336
chr22	733359	786220	abca2	-1.328622747
chr22	811380	892958	LOC103397386	-1.169346187
chr22	893082	919313	LOC103397388	-1.630878336
chr22	1430545	1456176	LOC103397499	-2.693022247
chr22	1459790	1480912	LOC103397486	-1.064416728
chr22	1653649	1668292	golga1	-1.388485561
chr22	1668739	1671724	LOC103397470	-1.069851109
chr22	1745860	1765548	LOC103397466	-1.058813073
chr22	1772405	1787449	add2	-1.234465254
chr22	2071588	2075037	zbtb26	-1.324972827
chr22	3170872	3186573	fam102a	-1.289060446
chr22	3712725	3717814	rilpl2	-1.392849881
chr22	3765721	3792608	kntc1	-2.187846909
chr22	3807214	3839255	clip1	-1.166708289
chr22	4085876	4114992	vps13a	-1.162912248
chr22	4468207	4474842	LOC103397545	-1.423937559
chr22	4878341	4892044	LOC103397573	-1.048597873
chr22	5013138	5016805	LOC103397575	-1.201633861
chr22	5093750	5099630	LOC103397579	-1.08797501
chr22	5103437	5109359	LOC103397585	-1.191316017
chr22	5321050	5337514	LOC103397710	-1.220406605
chr22	5646859	5657695	LOC103397699	-1.004065077
chr22	5930222	6012860	ipo11	-1.087031478
chr22	6116367	6131619	plcxd3	-1.054565473
chr22	6428963	6526449	LOC103397673	-1.204596838
chr22	7282871	7397025	sema6a	-1.347239183
chr22	7773192	7809019	msh3	-1.053317975
chr22	7898738	7907872	ccdc158	-1.129020923
chr22	8525046	8530305	LOC103397809	-1.325034006
chr22	8574619	8615733	kank1	-1.042138118
chr22	8997159	9018676	LOC103397827	-1.165552248
chr22	9158861	9180420	ikbkb	-1.156851534
chr22	9254838	9274968	LOC103397758	-1.094859186
chr22	9988083	10004823	slc39a14	-1.198692586
chr22	10256525	10285434	LOC103397877	-1.003811614
chr22	10286554	10324959	LOC103397876	-1.202078263
chr22	10320664	10334946	LOC103397875	-1.618091282
chr22	10485740	10487501	LOC103397866	-1.260764232
chr22	10902701	10906045	pebp1	-1.119787676
chr22	10938763	11032028	ksr2	-1.548893246
chr22	11155105	11175100	fbxw8	-1.046789202
chr22	11193546	11228319	nf2	-1.041733758
chr22	11297919	11316864	LOC103397839	-1.012767296
chr22	11318160	11331099	LOC103397838	-1.805849763
chr22	12224902	12240799	LOC103397887	-1.076115851
chr22	12411830	12421505	LOC103397898	-1.037400604
chr22	12912898	12917142	ccdc84	-1.015223384
chr22	13656825	13665409	LOC103397959	-1.29780724
chr22	13672671	13690502	LOC103398046	-1.306832493
chr22	14113800	14118626	LOC103397991	-1.21964181
chr22	14171685	14189919	cep120	-1.010492374
chr22	14317541	14326724	sncaip	-1.118532389
chr22	14412031	14416712	LOC103398003	-1.519631429
chr22	14664119	14667205	LOC103398027	-1.291760621
chr22	14865686	14878927	LOC103398070	-1.584962501
chr22	14884639	14896091	LOC103398071	-1.137503524
chr22	15055128	15066882	piwil2	-1.242421252
chr22	15297075	15300210	ranbp1	-3.909672061
chr22	15531044	15545814	LOC103398109	-1.215598628
chr22	15828752	15854925	xrcc4	-1.230419149
chr22	16329627	16332973	idnk	-1.11146043
chr22	16330220	16339337	ubqln1	-1.034557222
chr22	16344178	16355749	kif27	-1.351943398
chr22	17705730	17710806	fancg	-2.052851882
chr22	17735539	17738585	srrd	-1.128852683
chr22	17761728	17781764	epg5	-1.035860049
chr22	18240571	18392058	fam172a	-1.080333713
chr22	18750028	18752148	czh9orf85	-1.192442438
chr22	19938136	19981697	LOC103398277	-1.014399379
chr22	19989968	19997403	cdk7	-1.137433981
chr22	20612296	20641411	me2	-1.202581889
chr22	20725184	20741354	LOC103398305	-1.361733756
